# Supplementary material for: Expediting knowledge acquisition by a web framework for Knowledge Graph Exploration and Visualization (KGEV): case studies on COVID-19 and Human Phenotype Ontology
Source: BMC Med Inform Decis Mak. 2022 Jun 2;22(Suppl 2):147. doi: 10.1186/s12911-022-01848-z (PMC9161770; doi:10.1186/s12911-022-01848-z)
Supplement: Supplementary file 1 — Additional file 1: Table S1. A list of normalized COVID-19/SARS-CoV-2-related subjects. Table S2. COVID-19 KG data source comparison. [file 12911_2022_1848_MOESM1_ESM.xlsx]

## Sheet: Table_S1
original term	normalized
human novel coronavirus	SARS-CoV-2
sars cov 2 virus	SARS-CoV-2
sars-cov-2 (sc2) virus	SARS-CoV-2
sars-cov-2 coronavirus	SARS-CoV-2
sars-cov-2 virus	SARS-CoV-2
sars-cov2	SARS-CoV-2
sars-cov2 coronavirus	SARS-CoV-2
sars-cov2 virus	SARS-CoV-2
sars2	SARS-CoV-2
city sars-cov-2	SARS-CoV-2
sars-cov-2 coronaviruses	SARS-CoV-2
sars-cov2 viral	SARS-CoV-2
sars-cov-2 viruses	SARS-CoV-2
sars-cov-2-virus	SARS-CoV-2
sars-cov-2/novel coronavirus	SARS-CoV-2
b) sars-cov-2	SARS-CoV-2
human sars-cov-2 coronavirus	SARS-CoV-2
sars 2 virus	SARS-CoV-2
sars-cov-2 pandemic coronavirus	SARS-CoV-2
human sars-cov-2 virus	SARS-CoV-2
vital sars-cov-2	SARS-CoV-2
sars-cov-2 related coronaviruses	SARS-CoV-2 related virus
sars-cov-2-related coronaviruses	SARS-CoV-2 related virus
sars-cov-2 beta-coronavirus	SARS-CoV-2 related virus
sars-cov-2 spiked pseudotyped virus	SARS-CoV-2 related virus
sars-cov-2 surrogate virus	SARS-CoV-2 related virus
sars-cov-2 zoonotic coronavirus	SARS-CoV-2 related virus
sars-cov-2-related viruses	SARS-CoV-2 related virus
sars-cov-2 associated coronavirus	SARS-CoV-2 related virus
sars-cov-2 pseudo virus	SARS-CoV-2 related virus
sars-cov-2 pseudovirus infection	SARS-CoV-2 related virus
sars-cov-2-related virus	SARS-CoV-2 related virus
sars-cov-2 entry genes	SARS-CoV-2 gene
sars-cov-2 gene	SARS-CoV-2 gene
sars-cov-2 genes	SARS-CoV-2 gene
csf rt-pcr sars-cov-2	SARS-CoV-2 gene
sars-cov-2 nucleocapsid gene	SARS-CoV-2 gene
sars-cov-2 orf1b gene	SARS-CoV-2 gene
sars-cov-2 rna elements	SARS-CoV-2 gene
sars-cov-2 s gene	SARS-CoV-2 gene
sars-cov-2 host genes	SARS-CoV-2 gene
sars-cov-2 n gene	SARS-CoV-2 gene
sars-cov-2 related genes	SARS-CoV-2 gene
sars-cov-2 specific rdrp gene	SARS-CoV-2 gene
sars-cov-2-associated gene	SARS-CoV-2 gene
human sars-cov-2 genomes	SARS-CoV-2 gene
sars-cov2 genes	SARS-CoV-2 gene
sars-cov-2-specific genes	SARS-CoV-2 gene
sars-cov-2 m protein	SARS-CoV-2 protein
sars-cov-2 main protease	SARS-CoV-2 protein
sars-cov-2 mpro	SARS-CoV-2 protein
sars-cov-2 n protein	SARS-CoV-2 protein
sars-cov-2 plpro	SARS-CoV-2 protein
sars-cov-2 virus main protease	SARS-CoV-2 protein
sars-cov-2 nucleocapsid protein	SARS-CoV-2 protein
sars-cov-2 orf6 protein	SARS-CoV-2 protein
sars-cov/sars-cov-2 s protein	SARS-CoV-2 protein
sars-cov-2 s protein	SARS-CoV-2 protein
sars-cov-2 s proteins	SARS-CoV-2 protein
sars-cov-2 s-protein	SARS-CoV-2 protein
sars-cov-2 spike protein	SARS-CoV-2 protein
recombinant sars-cov-2 proteins	SARS-CoV-2 protein
recombinant sars-cov-2 spike protein	SARS-CoV-2 protein
sars cov 2 main protease	SARS-CoV-2 protein
sars coronavirus 2 (sars-cov-2) main protease	SARS-CoV-2 protein
sars-cov-2 n or s proteins	SARS-CoV-2 protein
sars-cov-2 nsp1 protein	SARS-CoV-2 protein
sars-cov-2-3cl main protease	SARS-CoV-2 protein
sars-cov-2 isolates s protein	SARS-CoV-2 protein
sars-cov-2‚Äôs s protein	SARS-CoV-2 protein
sars-cov-2‚Äôs spike protein	SARS-CoV-2 protein
structural sars-cov-2 proteins	SARS-CoV-2 protein
sars-cov-2 np pcr	SARS-CoV-2 PCR
sars-cov-2 pcr	SARS-CoV-2 PCR
sars-cov-2 positive pcr	SARS-CoV-2 PCR
sars-cov-2 rna pcr	SARS-CoV-2 PCR
sars-cov-2 rrt-pcr	SARS-CoV-2 PCR
sars-cov-2 rt-pcr	SARS-CoV-2 PCR
sars-cov-2 detection pcr	SARS-CoV-2 PCR
sars-cov-2 igg antibodies pcr	SARS-CoV-2 PCR
sars-cov-2 lightmix pcr	SARS-CoV-2 PCR
sars-cov-2 nasopharyngeal pcr	SARS-CoV-2 PCR
sars-cov-2 qrt-pcr	SARS-CoV-2 PCR
sars-cov-2 quantitative pcr	SARS-CoV-2 PCR
sars-cov-2-rt-pcr	SARS-CoV-2 PCR
sars-cov-2 origins	SARS-CoV-2 spread
sars-cov-2 origin	SARS-CoV-2 spread
sars-cov-2 propagation	SARS-CoV-2 spread
anti-sars-cov-2 agents	SARS-CoV-2 antibody
anti-sars-cov-2 antibodies	SARS-CoV-2 antibody
anti-sars-cov-2 antibody	SARS-CoV-2 antibody
anti-sars-cov-2 iga	SARS-CoV-2 antibody
anti-sars-cov-2 igg	SARS-CoV-2 antibody
anti-sars-cov-2 igg antibodies	SARS-CoV-2 antibody
anti-sars-cov-2 igm	SARS-CoV-2 antibody
anti-sars-cov-2 s antibodies	SARS-CoV-2 antibody
anti-sars-cov-2 spike antibodies	SARS-CoV-2 antibody
anti-sars-cov2 antibodies	SARS-CoV-2 antibody
circulating sars-cov-2 ic	SARS-CoV-2 antibody
circulating sars-cov-2-ic	SARS-CoV-2 antibody
severe acute respiratory syndrome coronavirus 2 antibodies	SARS-CoV-2 antibody
severe acute respiratory syndrome coronavirus 2 antibody	SARS-CoV-2 antibody
severe acute respiratory syndrome coronavirus 2 neutralizing antibodies	SARS-CoV-2 antibody
sars-cov-2 igm	SARS-CoV-2 antibody
sars-cov-2 antibody	SARS-CoV-2 antibody
sars-cov-2-specific antibodies	SARS-CoV-2 antibody
serum anti-sars-cov-2 immunoglobulin a	SARS-CoV-2 antibody
anti sars-cov-2 antibodies	SARS-CoV-2 antibody
anti sars-cov-2 spike antibodies	SARS-CoV-2 antibody
anti-sars-cov-2 igg antibody	SARS-CoV-2 antibody
anti-sars-cov-2 igg/igm	SARS-CoV-2 antibody
anti-sars-cov-2 iggs	SARS-CoV-2 antibody
anti-sars-cov-2 immunoglobulin	SARS-CoV-2 antibody
anti-sars-cov-2 immunoglobulin g (igg) antibodies	SARS-CoV-2 antibody
anti-sars-cov-2 neutralizing antibodies	SARS-CoV-2 antibody
anti-sars-cov-2 neutralizing antibody	SARS-CoV-2 antibody
anti-sars-cov-2 specific antibodies	SARS-CoV-2 antibody
anti-sars-cov-2-s antibodies	SARS-CoV-2 antibody
anti-sars-cov-2-specific antibodies	SARS-CoV-2 antibody
anti-sars-cov2 agents	SARS-CoV-2 antibody
anti‚Äìsars-cov-2 antibodies	SARS-CoV-2 antibody
human sars-cov-2 antibodies	SARS-CoV-2 antibody
neutralizing sars-cov-2 antibodies	SARS-CoV-2 antibody
neutralizing sars-cov-2 antibody	SARS-CoV-2 antibody
sars-cov-2 antibodies	SARS-CoV-2 antibody
severe acute respiratory syndrome coronavirus 2 specific antibody	SARS-CoV-2 antibody
specific sars-cov-2 antibodies	SARS-CoV-2 antibody
total sars-cov-2 antibodies	SARS-CoV-2 antibody
elevated sars-cov-2 igg	SARS-CoV-2 antibody
coronavirus disease 2019 (covid-19)-specific antibodies	SARS-CoV-2 antibody
coronavirus disease 2019 (covid-19)‚Äìspecific antibodies	SARS-CoV-2 antibody
acute respiratory coronavirus 2 (sars-cov-2) infection	COVID-19
acute sars-cov-2 virus infection	COVID-19
acute sars-cov2 infection	COVID-19
contagious novel coronavirus disease	COVID-19
covid-19/sars-cov-2 infection	COVID-19
infectious novel coronavirus disease	COVID-19
sars-cov-2 infection's	COVID-19
sars-cov-2 confirmed infection	COVID-19
severe 2019 coronavirus disease	COVID-19
sars-cov-2 viral infection	COVID-19
sars-cov-2 v√≠rus infection	COVID-19
sars-cov2 viral infection	COVID-19
sars-cov2 virus infection	COVID-19
covid 19	COVID-19
covid 19 infection	COVID-19
covid 19 infections	COVID-19
covid19	COVID-19
covid19 infection	COVID-19
covid19 infections	COVID-19
coronavirus disease 2019 infection	COVID-19
coronavirus disease 2019 infections	COVID-19
acute respiratory syndrome sars-cov-2 infection	COVID-19
corona virus disease 2019 (covid-19) infection	COVID-19
coronavirus 2019 (covid19) infection	COVID-19
coronavirus disease 2019 (covid-19) infection	COVID-19
coronavirus disease 2019 (covid-19) infections	COVID-19
coronavirus disease 2019 coronavirus disease 2019 infection	COVID-19
coronavirus sars-cov-2 infections	COVID-19
coronavirus disease 2019 (covid‚Äê19) infection	COVID-19
general, covid 19 infection	COVID-19
disease sars-cov-2	COVID-19
disease human pathogenic coronaviruses sars-cov-2	COVID-19
sars-cov-2 outbreak infection	COVID-19
sars-cov-2 infectious	COVID-19
sars-cov-2 infectivity	COVID-19
sars cov 2 infection	COVID-19
sars coronavirus 2 (sars-cov-2) infection	COVID-19
sars-coronavirus 2 (sars-cov2) infection	COVID-19
sars-cov-2 coronavirus infection	COVID-19
sars-cov-2 coronavirus-induced infection	COVID-19
sars coronavirus-2 (sars-cov-2) infection	COVID-19
sars-cov-2 infection	COVID-19
sars-cov-2 infections	COVID-19
sars-cov-2 proven infection	COVID-19
sars-cov-2-infection	COVID-19
sars-cov-2 virus infection	COVID-19
sars-cov-2 virus infections	COVID-19
sars-cov-2/covid-19 infection	COVID-19
sars-cov-2/covid-19 infections	COVID-19
sars-cov-2Ôºâ infection	COVID-19
sars-cov-2Ôºâinfection	COVID-19
asymptomatic sars-cov2 infection	Asymptomatic COVID-19
sars-cov-2 asymptomatic infection	Asymptomatic COVID-19
sars-cov-2 asymptomatic infections	Asymptomatic COVID-19
sars-cov-2 silent infection	Asymptomatic COVID-19
asymptomatic covid19 infection	Asymptomatic COVID-19
mild #covid19 disease courses	Asymptomatic COVID-19
subclinical covid 19 infection	Asymptomatic COVID-19
severe acute respiratory syndrome novel coronavirus	Severe COVID-19
severe acute respiratory syndrome-correlated new coronavirus	Severe COVID-19
severe acute respiratory coronavirus virus 2 (sars-cov-2) infection	Severe COVID-19
severe acute respiratory coronavirus virus 2 (sars-cov-2) infections	Severe COVID-19
severe acute respiratory syndrome corona virus 2 infection	Severe COVID-19
severe acute respiratory syndrome cov-2 (sars-cov-2) infection	Severe COVID-19
severe novel coronavirus disease	Severe COVID-19
severe acute respiratory coranavirus-2 (sars-cov-2) infection	Severe COVID-19
severe acute respiratory coronavirus 2 (sars-cov-2) infection	Severe COVID-19
severe acute respiratory syndrome coronavirus 2 infection	Severe COVID-19
severe acute respiratory syndrome coronavirus 2 infections	Severe COVID-19
severe acute respiratory syndrome coronavirus 2 pandemic infection	Severe COVID-19
severe acute respiratory syndrome-cov-2 (sars-cov-2) infection	Severe COVID-19
severe acute respiratory virus coronavirus 2 (sars-cov-2) infection	Severe COVID-19
severe covid-19 virus infection	Severe COVID-19
severe covid19 disease	Severe COVID-19
severe sars-cov-2 disease	Severe COVID-19
sars-cov-2 severe infection	Severe COVID-19
severe sars-cov-2 symptoms	Severe COVID-19
high sars-cov-2 levels	Severe COVID-19
persistent sars-cov2 infection	Severe COVID-19
disease severity sars-cov-2	Severe COVID-19
hospitalized sars-cov-2 patients	COVID-19 patient
cad + sars-cov-2 patients	COVID-19 patient
cad+sars-cov-2 patients	COVID-19 patient
coronavirus disease 2019 group	COVID-19 patient
covid 19 patients	COVID-19 patient
covid19 patients	COVID-19 patient
elderly covid 19 patients	COVID-19 patient
hospitalized covid19 patients	COVID-19 patient
in-hospital hypertensive coronavirus disease 2019 patients	COVID-19 patient
ventilated covid19 patients	COVID-19 patient
negative predeparture sars-cov-2 test results	COVID-19 testing
negative sars-cov-2 test results	COVID-19 testing
diagnostic sars-cov-2 testing	COVID-19 testing
post-mortem sars-cov-2 diagnoses	COVID-19 testing
postmortem sars-cov-2 diagnoses	COVID-19 testing
hospital-acquired sars-cov-2 infection	COVID-19 acquired infection
hospital-acquired sars-cov-2 infections	COVID-19 acquired infection
in-hospital sars-cov-2 infection	COVID-19 acquired infection
healthcare-associated sars-cov-2 infection	COVID-19 acquired infection
nosocomial sars-cov-2 infections	COVID-19 acquired infection
postoperative sars-cov2 infection	COVID-19 acquired infection
transfusion-transmitted sars-cov-2 infection	COVID-19 acquired infection
sars-cov-2 gi infection	COVID-19 related infection
sars-cov-2 lung infection	COVID-19 related infection
sars-cov-2 cervical infection	COVID-19 related infection
necrotizing sars-cov-2 pneumonia	COVID-19 related infection
sars-cov-2 respiratory infection	COVID-19 related infection
sars-cov-2 productive infection	COVID-19 related infection
sars-cov-2 pulmonary infection	COVID-19 related infection
sars-cov-2 direct infection	COVID-19 related infection
sars-cov-2 gastric infection	COVID-19 related infection
sars-cov-2 gastrointestinal infection	COVID-19 related infection
cardiovascular disease sars-cov-2 infection	COVID-19 related infection
sars-cov-2 heart infection	COVID-19 related infection
sars-cov-2-associated infection	COVID-19 related infection
sars-cov-2 in vitro infection	COVID-19 related infection
sars-cov-2 intra-nasal infection	COVID-19 related infection
sars-cov-2 intranasal infection	COVID-19 related infection
sars-cov-2 led infection	COVID-19 related infection
coronavirus disease 2019 (covid-19) lung infection	COVID-19 related infection
lung tissues covid19 infection	COVID-19 related infection
sars-cov-2 induced infection	COVID-19 related infection
sars-cov-2 co-infection	COVID-19 co-infection
sars-cov-2 co-infections	COVID-19 co-infection
sars-cov-2-associated lethal ifis	COVID-19 co-infection
hiv/sars-cov-2 co-infection	COVID-19 co-infection
sars-cov-2 re-infection	COVID-19 re-infection
sars-cov-2 re-infections	COVID-19 re-infection
second, sars-cov2 infection	COVID-19 re-infection
coronavirus disease 2019 vaccine	COVID-19 vaccine
inactivated sars-cov-2 vaccine	COVID-19 vaccine
inactivated sars-cov-2 virus vaccine	COVID-19 vaccine
neonatal novel coronavirus pneumonia	COVID-19 symptom
post inflammatory covid 19 pulmonary fibrosis	COVID-19 symptom
novel coronavirus therapy	COVID-19 treatment
acute care covid19 hospitals	COVID-19 treatment
suspected sars-cov-2 infectious disease	COVID-19 suspected
suspected coronavirus disease 2019 (covid-19) infection	COVID-19 suspected
suspected coronavirus disease 2019 (covid‚Äê19) infection	COVID-19 suspected
wild-type sars-cov-2 hamsters	COVID-19 animal
healthy/unrelated-covid19 subjects	COVID-19 subject
countries sars-cov-2	COVID-19 country

## Sheet: Table_S2
	DisGeNET	Comparative Toxicogenomics Database (CTD)	Overlap	DisGeNET % Overlap	CTD % Overlap
Disease-gene relationships	100782	14197286	50017	49.6289	0.003523
Disease-gene relationships in COVID-19 KG	13980	716567	12325	88.1617	0.0172001
	Uniprot	Comparative Toxicogenomics Database (CTD)	Overlap	Uniprot % Overlap	CTD % Overlap
Gene-GO relationships	580380	488783	324866	55.9747	0.664643
Gene-GO relationships in COVID-19 KG	12074	15846	9467	78.4081	0.597438
